# Supplementary material for: Design, Synthesis, In Vitro Anticancer Evaluation and Molecular Modelling Studies of 3,4,5-Trimethoxyphenyl-Based Derivatives as Dual EGFR/HDAC Hybrid Inhibitors
Source: Pharmaceuticals (Basel). 2021 Nov 17;14(11):1177. doi: 10.3390/ph14111177 (PMC8620908; doi:10.3390/ph14111177)
Supplement: Supplementary file 1 [file pharmaceuticals-14-01177-s001.zip]

Archive with 1 entries (1 files):
- Supplementary materials-final version.pdf
